# Supplementary material for: Brucellosis relapse: Rate, patient characteristics, and clinical outcomes in an endemic region
Source: PLoS Negl Trop Dis. 2025 Jul 7;19(7):e0013270. doi: 10.1371/journal.pntd.0013270 (PMC12244528; doi:10.1371/journal.pntd.0013270)
Supplement: S1 Appendix — (XLSX) [file pntd.0013270.s001.xlsx]

## Sheet: All suspected relapse cases
Details	Category
Partial treatment first time (mostly IM Streptomycin only for the first course)	Partial treatment
Treated with 6 full weeks of Doxycycline + Rifampin, then relapsed (persistent contact with sheep)	Re-exposure
Stopped therapy after 1 month, then restarted on Doxy monotherapy for 3 months after a 2-month interruption (brucella in knee synovial fluid)	Partial treatment
No markers suggestive of relapse, given an empiric trial due to subjective chills with negative serology	Misdiagnosis
Represcibed medications by accident, not relapsed	Misdiagnosis
Non specific symptoms, initally thought to be relapse but reassured after review	Misdiagnosis
Completed treatment, then after 6 months came with recurrence of symptoms and a re-rise in titer, retreated with strep and Rifampin as she was pregnant	True relapse
Given retreatment due to nonspecific symptoms, persisted after treatment	Misdiagnosis
Recurrence of symptoms without a clear rise in titer	Misdiagnosis
Relapsed Epididimoorchitis after Doxy and a Cipro for 6 weeks with questionable compliance, retreated with triple therapy, lost to follow up (still with orchitis after 4 years in 2023)	Partial treatment
Interrupted courses (questionable compliance)	Partial treatment
Slow improvement, no recurrence	Misdiagnosis
Treated for only a high titer post recent treatment with no symptoms	Misdiagnosis
Presented with symptoms and a high titer post treatment, not Brucella related upon review and follow up	Misdiagnosis
Persistent high titer but no symptoms	Misdiagnosis
Persistent symptoms, poor compliance	Partial treatment
Persistent animal exposure including during and after treatment	Re-exposure
Non specific symptoms post first course, improved without further treatment	Misdiagnosis
Reinfection after documented rexposure	Re-exposure
Non-specific symptoms post treatment	Misdiagnosis
Received 6 weeks of Rifampin + Doxycycline, persistent symptoms afterwards, found to have spondylodiscitis	Partial treatment
Stopped her first course after 2 weeks only	Partial treatment
Symptoms recurred after poor compliance to the first course, then retreated	Partial treatment
Had nonspecific symptoms with a weak positive titer, not relapsed	Misdiagnosis
Relapsed focal brucellosis, 1 year after only receiving 2 weeks of Doxy and Streptomycin for non-focal brucellosis	Partial treatment
stopped treatment twice by herself, did not follow up after discussing being treated for a third time	Partial treatment
Recurrence of symptoms and a rising titer after a standard course, treated with triple therapy and improved afterwards	True relapse
Retreated with Streptomycin monotherapy 15 days, 15 days, then 7 days) without a clear diagnosis of recurrence, knee pain suggestive of OA and titer decrease after the second course	Partial treatment
First course partial treatment, second course was a full Doxycycline 6W + Streptomycin 21 days, and still relapsed with focality	True relapse
Symptoms recurred with new focality 6 after receiving 6 weeks of Doxy and Rifampin	True relapse
Recurrence of symptoms a few months after the full oral regimen, retreated with Streptomycin for 3 weeks and doxy for 6 weeks	True relapse
Persistent back pain but no consitutional symptoms or rerise in titer after his treatment	Misdiagnosis
No signs and symptoms of relapse	Misdiagnosis
Took only Streptomycin for 2 weeks the first time	Partial treatment
Received 2 weeks of Streptomycin and a month of doxy, as he had persistent symptoms despite a dropping titer he was given and additional 30 days of Doxy + Rifampin	Partial treatment
Treated fully multiple times with recurrent animal contact	Re-exposure
Recurrence with Spondylodiscitis after an intial course of Srreptomycin for 2 weeks + Doxy for 6 weeks	True relapse
Initial treatment course was Streptomycin for 2o days and Doxycycline for 15 days only	Partial treatment
First course in outside hospital, unsure about detilas but likely undertreatment based on recollection	Partial treatment
Came back with nonspecific symptoms, no markers suggestive of recurrence	Misdiagnosis
Nonspecific symptoms, no retreated, no labs or markers suggestive of relapse	Misdiagnosis
Received Streptomycin only	Partial treatment
Received 6 days of doxy and Rifampin then 10 days of Streptomycin alone, symptoms recurred, no focality, treated with genta for 7 days + Cipro and Doxy for 45 days	Partial treatment
Persistent exposure (sheeps and sheep milk)	Re-exposure
one of the medications was stopped due to generalized body aches (Streptomycin), completed a full oral regimen, symptoms after treatment were only general malaise and no other symptoms or labs suggestive of brucellosis	Misdiagnosis
Persistent symptoms after treatment with slow improvement, no recurrence	Misdiagnosis
Treated with 4 weeks of Doxy and Cipro, then relapsed after 2 months with a positive blood culture, given triple treatment with doxy, Cipro and Bactrim, Bactrim stopped after 2 weeks, continued on Doxy and Cipro for 5 months total	Partial treatment
Not treated when first diagnosed then came back	Misdiagnosis
3 infections in total (2 relapses), infected AICD post removal, then treated with 1 year of triple therapy	True relapse
treated one time for non focal brucella with bactrim & rifampin for 45 days, only persistent fatigue post treatment	Misdiagnosis
Treated for brucellosis for 4 months with RIF/CIPRO/DOX then treated again for 3 months with persistant exposure to camels	Re-exposure
treated brucellosis for 6 weeks with RIF/streptomycin 14 days on june then has bactremia treated with 3 months CIPRO/RIF/STREPTOMYCIN	True relapse
Treated first time with streptomycin only then after 3 months has bactremia brucella treated with streptomycin with doxycyline	Partial treatment
started on RIF/DOX BUT did took medication for 8 days then she had bacteremia treated with cipro/bactrim/dox	Partial treatment
Treated with 6 weeks of Doxy and Rifampin, developed Spondylodiscitis + a rising titer, then retreated with Streptomycin+ doxy and Rifampin for 6 months	True relapse
treated with streptomycin 14 DAY /doxy6 weeks, then developed discitis treated with bactrim & cipro & doxy for 5 months, continous consumptioon of raw milk	Re-exposure
treated first time for one month outside then treated in our hospital with streptomycin for 21 days with doxycycline for 6 weeks	Partial treatment
treated for one month one injection with 2 oral outside then treated in our hospital for spondylodiscitis with DOX/CIPRO/STREPTFOR 6 MONTHS	Partial treatment
Treated neurobruclosis, then had back pain which improved without retreatment of brucellosis	Misdiagnosis
treated with strept/doxy not tolerated then treated with cipro/rifa for 6 weeks	Partial treatment
Headaches after treatment with no other signs of brucellosis	Misdiagnosis
Medications switched mid therapy due to intolerance, not a relapse	Misdiagnosis
Positive blood cultures after Doxy and Streptomycin, retreated with Streptomycin, doxy, rif and Rifampin, has re-exposure to sheep + raw milk products	True relapse
treated with doxy /rif then titer repeated & treated again for a high titer only however was asymptomatic	Misdiagnosis
treated with strep/rif/bactrim then has bacteremia treated with doxycyline/bactrim 6 weeks	True relapse
Relapsed with positive blood cultures after doxycycline + Streptomycin, has re- exposure to animals, retreated with Doxycycline+ Rifampin	Re-exposure
treated with doxy/rif for 6 weeks then doxy /rif for	Re-exposure
Treated with Doxy and Rifampin for 6 weeks, relapsed with a high titer and recurrent symptoms, retreated with Streptomycin for 21 days and doxy for 6 weeks	True relapse
multiple course Strept/doxy, persistent contact with camels	Re-exposure
Treated with Rifampin and Doxy for 6 weeks, then relapsed with positive blood cultures, retreated with Doxycycline and Streptomycin	True relapse
treated with 2 antibiotic outsdie hospital non complaint then treated in our hospital with gent/doxy/cipr 3 months	Partial treatment
treated 2016 no information then treated in 2021 based on titers only with no symptoms	Misdiagnosis
given medication in private then given medication in our hospital however asymptomatic after the first course with no evidence of a new infection	Misdiagnosis
