# Supplementary material for: Brucellosis relapse: Rate, patient characteristics, and clinical outcomes in an endemic region
Source: PLoS Negl Trop Dis. 2025 Jul 7;19(7):e0013270. doi: 10.1371/journal.pntd.0013270 (PMC12244528; doi:10.1371/journal.pntd.0013270)
Supplement: S2 Appendix — (XLSX) [file pntd.0013270.s002.xlsx]

## Sheet: True Relapse Data
Patient data			Patient_history (1st presentation)							Clinical_presentation(1st_presentation)																		labs_(1st_presentation)							treatment_protocol_(1st_presentation)
Extra comment	Patient #	Age	Animal_exposure	If_yes,_Animal_contact	unpasteurized_milk_intake	Heart_disease	Diabetes	HTN	Family_history_of_brucellosis	Neurological_sx	Fever	weight_loss	back_pain	Temperature_(highest_reading_at_diagnosis)	Duration_of_symptoms in days	Liver_involvement	Liver_involvement,_if_yes	Osteoarticular_involvement	Osteoarticular_involvement_site	Osteoarticular_involvement_type	CNS_involvement	CNS_involvement,_if_yes	Cranial_nerve_if_involved	testicular_swelling	genitourinary_involvement	genitourinary_involvement,_If_yes	Endocarditis	positive_blood_culture	Susceptibility_Test	positive_brucella_serology	Brucella_serology_result_Abortus_ (numbers)	Brucella_serology_result_melitensis_ (numbers)	CRP_(at_diagnosis)	ESR_(at_diagnosis)	Doxycycline	Doxycycline,_If_yes,_duration	streptomycin	streptomycin,_If_yes,_duration	rifampin	rifampin,_If_yes,_duration	Trimethoprim-Sulfamethoxazole_(Bactrim)	Trimethoprim-Sulfamethoxazole_(Bactrim),_If_yes,_duration	Gentamicin	Gentamicin,_If_yes,_duration	ciprofloxacin	ciprofloxacin,_If_yes,_duration	Ceftriaxone	Ceftriaxone,_If_yes,_duration	Compliance_to_medication
	1	31	NA	0	0	0	0	0	N/A	0	1	0	0	37.3	60	0	0	0	N/A	N/A	0	N/A	0	0	N/A	0	0	0	N/A	1	1;640	1;320	<3.5	9	1	42	1	14	0	N/A	0	N/A	0	N/A	0	N/A	0	N/A	1
	2	68.7378	1	3	1	0	0	1	N/A	0	1	0	0	37	60	0	0	0	N/A	N/A	0	N/A	0	0	N/A	0	0	0	N/A	1	1;320	1;320	3	55	1	42	1	14	0	N/A	0	N/A	0	N/A	0	N/A	0	N/A	1
Treated with orals, then triple therapy with 2 orals extended to 210 days when he relapsed with spondylodiscitis with psaos and epidural abscesses	3	63.9514	1	3	N/A	0	0	1	N/A	0	1	0	0	36.9	30	0	0	0	N/A	N/A	0	N/A	0	0	N/A	0	0	0	N/A	1	1;320	1;1280	N/A	N/A	1	42	0	N/A	1	42	0	N/A	0	N/A	0	N/A	0	N/A	1
	4	64.9843	N/A	N/A	N/A	0	1	0	N/A	0	1	0	1	39.4	60	0	0	0	N/A	N/A	0	N/A	0	0	N/A	0	0	0	N/A	1	1;5120	1;2560	N/A	N/A	1	42	0	N/A	1	42	0	N/A	0	N/A	0	N/A	0	N/A	1
	5	63	0	0	1	1	1	1	0	0	1	1	1	36.8	120	0	0	0	N/A	N/A	0	N/A	0	0	N/A	0	0	1	Pan S	1	1;10240	1;10240	95	99	1	42	1	21	0	N/A	0	N/A	0	N/A	0	N/A	0	N/A	1
Spondylitis on relapse	6	68	0	0	0	0	0	1	0	0	1	0	1	38.7	30	0	0	0	N/A	N/A	0	N/A	0	0	N/A	0	0	1	R to Cipro	1	1;1280	1;10240	90	99	1	42	0	N/A	1	42	0	N/A	0	N/A	0	N/A	0	N/A	1
	7	31	1	3	0	0	0	0	0	0	1	0	0	39	60	0	0	0	N/A	N/A	0	N/A	0	0	N/A	0	0	0	N/A	1	>1;20480	>1;20480	N/A	N/A	1	42	1	14	0	N/A	0	N/A	0	N/A	0	N/A	0	N/A	1
	8	48	0	N/A	1	0	0	0	NA	0	1	0	1	38.3	30	0	0	0	N/A	N/A	0	N/A	0	0	N/A	0	0	1	Pan S	1	1;1280	1;640	N/A	N/A	1	42	0	N/A	1	42	0	N/A	0	N/A	0	N/A	0	N/A	1
	9	48	1	1	N/A	0	0	0	1	0	1	0	0	37.4	120	0	0	0	N/A	N/A	0	N/A	0	0	N/A	0	0	1	Pan S	1	1;640	1;1280	6	N/A	1	42	0	N/A	1	42	0	N/A	0	N/A	0	N/A	0	N/A	1
Spondylitis on relapse	10	74	N/A	N/A	0	0	1	1	N/A	0	1	0	1	38	90	0	0	0	NA	NA	0	N/A	0	0	N/A	0	0	0	N/A	1	1;2560	1;1280	N/A	N/A	1	42	1	14	0	N/A	0	N/A	0	N/A	0	N/A	0	N/A	1
[truncated: 67 more columns]

## Sheet: Partial treatment data
Patient	Patient Data													Clinical_presentation(1st_presentation)																										labs_(1st_presentation)							treatment_protocol_(1st_presentation)
Patient #	Nationality	Age at first Dx	Gender	Smoking_status	Animal_exposure	If_yes,_Animal_contact	unpasteurized_milk_intake	Heart_disease	Diabetes	HTN	CKD	Allergies	History_of_surgery	Neurological_sx	Neurological_sx_if_yes_what	Fever	weight_loss	Fatigue	Muscle_pain	back_pain	Joint_pain	Abdominal_pain	Nausea	lack_of_apetite	Splenomegaly	Temperature_(highest_reading_at_diagnosis)	Duration_of_symptoms (in days)	Liver_involvement	Liver_involvement,_if_yes	Osteoarticular_involvement	Osteoarticular_involvement_site	Osteoarticular_involvement_type	CNS_involvement	CNS_involvement,_if_yes	Cranial_nerve_if_involved	testicular_swelling	genitourinary_involvement	genitourinary_involvement,_If_yes	Endocarditis	positive_blood_culture	Susceptibility_Test	positive_brucella_serology	Brucella_serology_result_Abortus_ (numbers)	Brucella_serology_result_melitensis_ (numbers)	CRP_(at_diagnosis)	ESR_(at_diagnosis)	Doxycycline	Doxycycline,_If_yes,_duration in days	streptomycin
1	1	43	2	0	N/A	N/A	N/A	0	0	0	0	0	0	0	0	1	0	1	0	0	0	0	0	0	0	36.6	N/A	0	0	0	0	N/A	0	0	0	0	0	0	0	0	N/A	1	1;160	1;1280	N/A	N/A	1	21	1
2	1	32	1	0	N/A	0	1	0	0	0	0	0	0	0	0	0	0	1	0	0	1	0	0	1	0	37	270	0	0	1	3	5	0		0	0	0	0	0	0	N/A	1	1;160	1;160	10	25	1	84	1
3	1	24.9596	2	0	N/A	0	N/A	0	0	0	0	0	0	0	0	1	0	0	0	0	1	1	0	0	0	N/A	7	0		0	N/A	N/A	N/A	N/A	N/A	N/A	N/A	N/A	N/A	0	N/A	1	1;320	1;320	N/A	N/A	1	21	0
4	1	55.642	1	0	N/A	0	1	0	1	1	0	0	0	0	0	0	0	1	0	1	0	0	0	1	0	36.5	NA	0	0	0	0	0	0	0	0	0	0	0	0	0	N/A	1	1;1280	1;1280	N/A	N/A	1	7	1
5	1	17.6003	1	0	N/A		1	0	0	0	0	0	0	0	0	1	0	0	0	1	0	0	0	0	0	N/A	90	0	0	0	N/A	N/A	N/A	N/A	N/A	N/A	N/A	N/A	N/A	0	N/A	1	1;320	1;5120	N/A	N/A	1	28	1
6	1	20.3812	2	0	0	NA	0	0	0	0	0	0	0	0	0	1	0	1	0	1	1	0	0	0	0	36.4	60	0	0	0	0	N/A	0	0	0	0	0	0	0	0	N/A	1	1;2560	1;5120	16	69	1	6	1
7	1	75	1	0	0	0	0	1	1	1	0	0	0	0	0	1	0	1	0	1	0	0	0	0	0	N/A	NA	0	0	0	0	N/A		0	0	0	0	0	0	0	N/A	1	1;5120	1;10240	99	131	1	90	0
8	1	20	1		1	1	0	0	0	0	0	0	0	0	0	1	0	0	1	0	0	0	0	0		N/A	0	1	1	6	0	N/A	0	0	0	0	0	0	0	0	N/A	1	1;1280	1;2180	87	43	1	21	1
9	1	32	1	0	0	0	0	0	0	0	0	0	0	0	0	1	0	1	0	0	0	0	0	1	0	NA	14	0	0	0	0	N/A	0	0	0	0	0	0	0	0	N/A	1	1;640	1;640	N/A	N/A	1	21	0
10	1	46	1	0	0	N/A	N/A	0	0	0	0	0	0	0	0	1	0	1	0	1	1	0	0	0	0	36.8	N/A	0	0	1	2, 3	5, 6	0	0	0	0	0	0	0	0	N/A	1	1;1280	1;1280	N/A	N/A	1	30	1
11	1	46	1	N/A	1	1	N/A	0	0	0	0	0	0	0	0	1	0	0	0	0	1	1	0	0	0	39.2	N/A	0	0	0	0	N/A	0	0	0	0	0	0	0	0	N/A	1	1:2560	1;1280	N/A	4	1	65	1
12	1	76	1	0	1	NA	1	0	1	0	0	0	0	0	0	1	1	0	0	0	1	0	0	0	0	NA	N/A	0		1	2	1	0	0	0	0	0	0	0	0	N/A	1	1;320	1;320	N/A	N/A	1	30	0
13	1	33	2	0	0	0	N/A	0	0	0	0	0	0	1	1	1	0	0	0	0	0	0	0	0	0	NA	60	0		0	0	N/A	0	0	0	0	0	0	0	0	N/A	1	1;640	1;1280	N/A	N/A	1	14	0
14	1	47	2	N/A	1	3	0	0	0	0	0	0	0	0	0	0	0	1	0	0	1	0	0	0	0	36.9	N/A	0	0	1	10	5	0	0	0	0	0	0	0	0	N/A	1	1;320	1;640	N/A	N/A	1	14	1
15	1	30	1	0	1	3	N/A	0	0	0	0	0	0	0	0	1	0	1	0	0	0	0	0	0	0	36.7	90	0	0	0	0	N/A	0	0	0	0	0	0	0	0	N/A	1	1;2560	1;1280	21	58	1	21	1
16	1	57	2	N/A	0	0	N/A	0	1	1	0	0	0	0	0	1	0	0	0	1	1	0	0	0	0	36.6	N/A	0	0	1	2	6	0	0	0	0	0	0	0	0	N/A	1	1;640	1;640	N/A	N/A	0		1
17	1	39	1	0	0	0	N/A	0	0	0	0	0	0	0	0	0	0	0	0	1	0	1	0	1	0	NA	N/A	0		1	2	6	0	0	0	0	0	0	0	0	N/A	1	1;1280	1;5120	N/A	N/A	1	14	1
18	1	49	1	0	1	3	N/A	0	0	0	0	0	0	0	0	1	0	0	0	0	1	0	0	0	0	36.7	30	0	0	0	0	N/A	0	0	0	0	0	0	0	0	N/A	1	1:640	1;1280	19	88	1	14	0
19	1	77	1	N/A	0	0	N/A	0	1	1	0	0	0	0	0	1	0	0	0	0	1	0	1	0	0	37	N/A	0	0	0	0	N/A	0	0	0	0	0	0	0	0	N/A	1	1;1280	1;2560	N/A	N/A	1	7	0
20	1	73	1	0	0	0	N/A	1	1	1	1	0	1	0	0	1	0	0	0	1	1	0	0	0	0	36.3	10	0	1	0	2	6	0	0	0	0	0	0	0	1	pansensitive	1	1;5120	1;2560	57	97	1	30	0
21	1	29	2	0	0	0	N/A	0	0	0	0	0	0	0	0	1	0	1	0	0	0	0	0	0	0	37.4	60	0	0	0	0	NA	0	0	0	0	0	0	0	0	N/A	1	1;20480	1;20480	N/A	N/A	0		1
22	1	79	2	N/A	0	0	0	0	0	1	0	0	0	0	0	1	0	0	0	1	1	0	0	0	0	38.1	14	0	0	1	2	6	0	0	0	0	0	0	0	0	N/A	1	1;1280	1;1280	37	35	1	7	0
23	1	83	1	0	1	3	0	0	1	1	0	0	0	0	0	1	0	0	0	1	0	0	0	0	0	36.1	N/A	0	0	1	2	6	0	0	0	0	0	0	0	0	N/A	1	1;640	1;320	N/A	N/A	1	30	1
24	1	27	1	0	0	0	N/A	0	0	0	0	0	0	1	1	1	0	0	0	0	0	0	0	0	0	39.7	5	0	0	0	0	N/A	1	1	0	0	0	0	0	1	pansensitive	1	1:20480	1;10240	27	5	1	14	1
25	1	71	1	N/A	0	0	0	0	0	1	1	0	0	0	0	1	0	1	0	0	0	0	0	1	0	36.9	N/A	0	0	0	0	N/A	0	0	0	0	0	0	0	0	N/A	1	1:320	1;640	47	46	1	42	0
26	1	47	2	0	0	0	1	0	0	0	0	0	0	0	0	0	0	1	0	0	0	0	0	0	0	37.5	90	0	0	0	0	N/A	0	0	0	0	0	0	0	0	N/A	1	1;20480	1;20480	22	N/A	1	30	1
27	1	41	1	0	0	0	0	0	0	0	0	0	0	0	0	1	0	1	1	1	1	0	0	0	0	37.4	30	0	0	0	0	N/A	0	0	0	0	0	0	0	0	N/A	1	1;10240	1;5120	32	N/A	1	5	1
[truncated: 85 more columns]

## Sheet: Code book
patient data
Variable	Label	Value	Measurement level
Nationality	Saudi	1	Nominal
	Non-Saudi	2
Age	years	x	Scale
Gender	Male	1	Nominal
	Female	2
Height	CM	x	Scale
Weight	Kg	x	Scale
BMI	kg/m2	x	Scale
patient data (after relapse)
Variable	Label	Value	Measurement level
Age_2	years	x	Scale
Height_2	CM	x	Scale
Weight_2	Kg	x	Scale
BMI_2	kg/m2	x	Scale
Patient History
Date_on_admission	x	x	Date
Date_on_diagnosis	x	x	Date
Dat_ on_discharge	x	x	Date
Smoking_status	Never smoked	0	Nominal
	Stopped smoking	1
	Active smoker	2
Animal_exposure	yes	1	Nominal
	no	0
If_yes,_Animal_contact	Non	0	Nominal
	Camel	1
	Cow	2
	Sheep	3
	Cat	4
	Dog	5
	Horse	6
	Pig	7
	Rabbit	8
	Mice	9
	Lizard	10
	Fish	11
	other	12
unpasteurized_milk_intake	yes	1	Nominal
	no	0
Fresh_cheese_intake	yes	1	Nominal
	no	0
occupation	Farmer	1	Nominal
	abattoir worker	2
	meat-packing employee	3
	veterinarian	4
	laboratory worker	5
	Physician	6
	animal breeder	7
	shepherd	8
	Hunter	9
	No_job/House_wife	10
	other	11
time_to_symptom_onset_after_exposure	Days	x	Scale
Heart_disease	Yes	1	Nominal
	no	0
Diabetes	yes	1	Nominal
	no	0
HTN	yes	1	Nominal
	no	0
DLP	yes	1	Nominal
	no	0
CKD	yes	1	Nominal
	no	0
COPD	yes	1	Nominal
	no	0
Allergies	yes	1	Nominal
	no	0
History_of_surgery	yes	1	Nominal
	no	0
Previous_brucella_infection	yes	1	Nominal
	no	0
	unkown	2
If_Yes,_When?_(Days)
Family_history_of_brucellosis	yes	1	Nominal
	no	0
Patient History (Cases after relapse)
Admission_Date	x	x	Date
Date_on_diagnosis	x	x	Date
Date_on_discharge	x	x	Date
Smoking_status	Never smoked	0	Nominal
	Stopped smoking	1
	Active smoker	2
Animal_exposure	yes	1	Nominal
	no	0
If_yes,_Animal_contact	Non	0	Nominal
	Camel	1
	Cow	2
	Sheep	3
	Cat	4
	Dog	5
	Horse	6
	Pig	7
	Rabbit	8
	Mice	9
	Lizard	10
	Fish	11
	other	12
unpasteurized_milk_intake	yes	1	Nominal
	no	0
Fresh_cheese_intake	yes	1	Nominal
	no	0
occupation	Farmer	1	Nominal
	abattoir worker	2
	meat-packing employee	3
	veterinarian	4
	laboratory worker	5
	Physician	6
	animal breeder	7
	shepherd	8
	Hunter	9
	other	10
time_to_symptom_onset_after_exposure	Days	x	Scale
Heart_disease	Yes	1	Nominal
	no	0
Diabetes	yes	1	Nominal
	no	0
HTN	yes	1	Nominal
	no	0
DLP	yes	1	Nominal
	no	0
CKD	yes	1	Nominal
	no	0
COPD	yes	1	Nominal
	no	0
Allergies	yes	1	Nominal
	no	0
History_of_surgery	yes	1	Nominal
	no	0
Previous_brucella_infection	yes	1	Nominal
	no	0
If_Yes,_When?_(Days)
Family_history_of_brucellosis	yes	1	Nominal
	no	0
Clinical presentation
Neurological_sx	yes	1	Nominal
	no	0
	Headache	1
	Focal weakness	2
Neurological_sx_if_yes_what	Sensory loss	3
	Hearing loss	4
	Cognitive/mood changes	5
Fever	yes	1	Nominal
	no	0
Fatigue	yes	1	Nominal
	no	0
Muscle_pain	yes	1	Nominal
	no	0
Joint_pain	yes	1	Nominal
	no	0
Abdominal_pain	yes	1	Nominal
	no	0
Nausea	yes	1	Nominal
	no	0
lack_of_apetite	yes	1	Nominal
	no	0
Splenomegaly	yes	1	Nominal
	no	0
Temperature_(highest_reading_at_diagnosis)	C	x	Scale
Duration_of_symptoms	days	x	Scale
Liver_involvement	yes	1	Nominal
	no	0
Liver_involvement,_if_yes	Hepatomegaly	1	Nominal
	Abscess	2
	Granulomatous hepatitis	3
	cirrhosis	4
	necrotizing hepatic lesion	5
	Acute liver failure	6
	Chronic liver failure	7
	Other	8
Osteoarticular_involvement	yes	1	Nominal
	no	0
Osteoarticular_involvement_site	Hip	1	Nominal
	Spine	2
	Knee	3
	Ankle	4
	Sacroiliac	5
	Sternoclavicular	6
	Shoulder	7
	Elbow	8
	Wrist	9
	other	10
Osteoarticular_involvement_type	Spondylitis	1	Nominal
	Osteomyelitis	2
	Tendinitis	3
	bursitis	4
	Peripheral arthritis	5
	Back pain	6
	other	7
CNS_involvement	yes	1	Nominal
	no	0
CNS_involvement,_if_yes	Meningitis	1	Nominal
	Encephalitis	2
	Meningoencephalit	3
	Polyradiculonpathy	4
	Radiculopathy	5
	Myelitis	6
	Meningomyeloradiculitis	7
	Spinal arachnoiditis	8
	Intracerebral abscess	9
	epidural abscess	10
	Subarachnoid hemorrhage	11
	other	12
Cranial_nerve_if_involved	CN 1	1	Nominal
	CN 2	2
	CN 3	3
	CN 4	4
	CN 5	5
	CN 6	6
	CN 7	7
	CN 8	8
	CN 9	9
	CN 10	10
	CN 11	11
	CN 12	12
genitourinary_involvement	yes	1	Nominal
	no	0
genitourinary_involvement,_If_yes	Epididymo-orchitis	1	Nominal
	epididymitis	2
	Orchitis	3
	Pyelonephritis	4
	Prostatitis	5
	Acute kidney injury	6
	Glomerulonephritis	7
	Testicular abscess	8
	Urethritis	9
	Scrotal abscess	10
	Fallopian tube abscess	11
	Tubo-ovarian abscess	12
	other	13
Endocarditis	yes	1	Nominal
	no	0
menegitis	yes	1
	no	0
arthritis	yes	1
	no	0
testicular_swelling	yes	1
	no	0
Clinical presentation (cases after relapse)
Neurological_sx_2	yes	1	Nominal
	no	0
Neurological_sx_if_yes_what_2
Fever_2	yes	1	Nominal
	no	0
Fatigue_2	yes	1	Nominal
	no	0
Muscle_pain_2	yes	1	Nominal
	no	0
Joint_pain_2	yes	1	Nominal
	no	0
Abdominal_pain_2	yes	1	Nominal
	no	0
Nausea_2	yes	1	Nominal
	no	0
lack_of_apetite_2	yes	1	Nominal
	no	0
Splenomegaly_2	yes	1	Nominal
	no	0
Temperature_(highest_reading_at_diagnosis)_2	C	x	Scale
Duration_of_symptoms_2	days	x	Scale
Labs
positive_blood_culture	yes	1	Nominal
	no	0
Date_of_positive_blood_culture	x	x	interval
Susceptibility_Test	Not done	0	Nominal
	Susceptible	1
	Resistant	2
Persistent_positive_blood_culture	yes	1	Nominal
	no	0
if_Persistent_positive_blood_culture:_duration	days	x	Scale
positive_brucella_serology	yes	1	Nominal
	no	0
If_Yes,_When?_(Days)
brucella_serology_result_(numbers)	titer	x	Scale
WBC_(at_diagnosis)	per microliter	x	Scale
Neutrophils_(at_diagnosis)	per microliter	x	Scale
Lymphocytes_(at_diagnosis)	per microliter	x	Scale
Hg_(at_diagnosis)	per deciliter	x	Scale
PLT_(at_diagnosis)	per microliter	x	Scale
AST_(at_diagnosis)	units per liter	x	Scale
ALT_(at_diagnosis)	units per liter	x	Scale
Total_bilirubin_(at_diagnosis)	mg/dL	x	Scale
Direct_bilirubin_(at_diagnosis)	mg/dL	x	Scale
Albumin_(at_diagnosis)	g/dL	x	Scale
GGT_(at_diagnosis)	units per liter	x	Scale
CRP_(at_diagnosis)	mg/L	x	Scale
ESR_(at_diagnosis)	millimeters per hour	x	Scale
Labs (cases after relapse)
positive_blood_culture_2	yes	1	Nominal
	no	0
Date_of_positive_blood_culture_2	x	x	interval
Susceptibility_Test_2	Not done	0	Nominal
	Susceptible	1
	Resistant	2
Persistent_positive_blood_culture_2	yes	1	Nominal
	no	0
if_Persistent_positive_blood_culture:_duration_2	days	x	Scale
positive_brucella_serology_2	yes	1	Nominal
	no	0
If_Yes,_When?_(Days)_2
brucella_serology_result_(numbers)_2	titer	x	Scale
WBC_(at_diagnosis)_2	per microliter	x	Scale
Neutrophils_(at_diagnosis)_2	per microliter	x	Scale
Lymphocytes_(at_diagnosis)_2	per microliter	x	Scale
Hg_(at_diagnosis)_2	per deciliter	x	Scale
PLT_(at_diagnosis)_2	per microliter	x	Scale
AST_(at_diagnosis)_2	units per liter	x	Scale
ALT_(at_diagnosis)_2	units per liter	x	Scale
Total_bilirubin_(at_diagnosis)_2	mg/dL	x	Scale
Direct_bilirubin_(at_diagnosis)_2	mg/dL	x	Scale
Albumin_(at_diagnosis)_2	g/dL	x	Scale
GGT_(at_diagnosis)_2	units per liter	x	Scale
CRP_(at_diagnosis)_2	mg/L	x	Scale
ESR_(at_diagnosis)_2	millimeters per hour	x	Scale
Treatment protocol
Doxycycline	yes	1	Nominal
	no	0
Doxycycline,_If_yes,_duration	days	x	Scale
streptomycin	yes	1	Nominal
	no	0
streptomycin,_If_yes,_duration	days	x	Scale
rifampin	yes	1	Nominal
	no	0
rifampin,_If_yes,_duration	days	x	Scale
Trimethoprim-Sulfamethoxazole_(Bactrim)	yes	1	Nominal
	no	0
Trimethoprim-Sulfamethoxazole_(Bactrim),_If_yes,_duration	days	x	Scale
Gentamicin	yes	1	Nominal
	no	0
Gentamicin,_If_yes,_duration	days	x	Scale
ciprofloxacin	yes	1	Nominal
	no	0
ciprofloxacin,_If_yes,_duration	days	x	Scale
Ceftriaxone	yes	1	Nominal
	no	0
Ceftriaxone,_If_yes,_duration	days	x	Scale
Compliance_to_medication	yes	1	Nominal
	no	0
Compliance_to_medication,_If_no,_Why?	?	?	Nominal
Compliance_to_medication,_If_no,_how_many_missed_doses?	number of missed doses	x	Scale
Adverse_events_to_the_medications	yes	1	Nominal
	no	0
Adverse_events_to_the_medications,_If_yes,_What_symptoms?	?	?	Nominal
Adverse_events_to_the_medications,_If_yes,_to_what_medication?	Doxycycline	1	Nominal
	streptomycin	2
	rifampin	3
	Trimethoprim-Sulfamethoxazole (Bactrim)	4
	Gentamicin	5
	ciprofloxacin	6
	Ceftriaxone	7
	other	8
Treatment protocol (cases after relapse)
Doxycycline_2	yes	1	Nominal
	no	0
Doxycycline,_If_yes,_duration_2	days	x	Scale
streptomycin_2	yes	1	Nominal
	no	0
streptomycin,_If_yes,_duration_2	days	x	Scale
rifampin_2	yes	1	Nominal
	no	0
rifampin,_If_yes,_duration_2	days	x	Scale
Trimethoprim-Sulfamethoxazole_(Bactrim)_2	yes	1	Nominal
	no	0
Trimethoprim-Sulfamethoxazole_(Bactrim),_If_yes,_duration_2	days	x	Scale
Gentamicin_2	yes	1	Nominal
	no	0
Gentamicin,_If_yes,_duration_2	days	x	Scale
ciprofloxacin_2	yes	1	Nominal
	no	0
ciprofloxacin,_If_yes,_duration_2	days	x	Scale
Ceftriaxone_2	yes	1	Nominal
	no	0
Ceftriaxone,_If_yes,_duration_2	days	x	Scale
Compliance_to_medication_2	yes	1	Nominal
	no	0
Compliance_to_medication,_If_no,_Why?_2	?	?	Nominal
Compliance_to_medication,_If_no,_how_many_missed_doses?_2	number of missed doses	x	Scale
Adverse_events_to_the_medications_2	yes	1	Nominal
	no	0
Adverse_events_to_the_medications,_If_yes,_What_symptoms?_2	?	?	Nominal
Adverse_events_to_the_medications,_If_yes,_to_what_medication?_2	Doxycycline	1	Nominal
	streptomycin	2
	rifampin	3
	Trimethoprim-Sulfamethoxazole (Bactrim)	4
	Gentamicin	5
	ciprofloxacin	6
	Ceftriaxone	7
	other	8
Outcome (cases)
90-days_mortality_(died_within_90_days_of_diagnosis?)_2	yes	1	Nominal
	no	0
Complications_2	yes	1	Nominal
	no	0
Complications,_If_yes,_What?_2	?	?	Nominal
Hospital_admission_2	yes	1	Nominal
	no	0
Hospital_admission,_If_yes,_Length_of_stay?_2	days	x	Scale
Clinic_follow_up_only_2	yes	1	Nominal
	no	0
Clinic_follow_up_only,_If_yes,_Length_of_follow_up?_2	days	x	Scale
Liver_involvement,_if_yes_2	Hepatomegaly	1	Nominal
	Abscess	2
	Granulomatous hepatitis	3
	cirrhosis	4
	necrotizing hepatic lesion	5
	Acute liver failure	6
	Chronic liver failure	7
	Other	8
Osteoarticular_involvement_2	yes	1	Nominal
	no	0
Osteoarticular_involvement_site_2	Hip	1	Nominal
	Spine	2
	Knee	3
	Ankle	4
	Sacroiliac	5
	Sternoclavicular	6
	Shoulder	7
	Elbow	8
	Wrist	9
	other	10
Osteoarticular_involvement_type_2	Spondylitis	1	Nominal
	Osteomyelitis	2
	Tendinitis	3
	bursitis	4
	Peripheral arthritis	5
	Back pain	6
	other	7
CNS_involvement_2	yes	1	Nominal
	no	0
CNS_involvement,_if_yes_2	Meningitis	1	Nominal
	Encephalitis	2
	Meningoencephalit	3
	Polyradiculonpathy	4
	Radiculopathy	5
	Myelitis	6
	Meningomyeloradiculitis	7
	Spinal arachnoiditis	8
	Intracerebral abscess	9
	epidural abscess	10
	Subarachnoid hemorrhage	11
	other	12
Cranial_nerve_if_involved_2	CN 1	1	Nominal
	CN 2	2
	CN 3	3
	CN 4	4
	CN 5	5
	CN 6	6
	CN 7	7
	CN 8	8
	CN 9	9
	CN 10	10
	CN 11	11
	CN 12	12
genitourinary_involvement_2	yes	1	Nominal
	no	0
genitourinary_involvement,_If_yes_2	Epididymo-orchitis	1	Nominal
	epididymitis	2
	Orchitis	3
	Pyelonephritis	4
	Prostatitis	5
	Acute kidney injury	6
	Glomerulonephritis	7
	Testicular abscess	8
	Urethritis	9
	Scrotal abscess	10
	Fallopian tube abscess	11
	Tubo-ovarian abscess	12
	other	13
Endocarditis_2	Yes	1	Nominal
	no	0
menegitis_2	yes	1	nominal
	no	0
arthritis_2	yes	1	nominal
	no	0
testicular_swelling_2	yes	1	nominal
	no	0
